# Supplementary material for: Photon- and Singlet-Oxygen-Induced Cis–Trans Isomerization of the Water-Soluble Carotenoid Crocin
Source: Int J Mol Sci. 2023 Jun 28;24(13):10783. doi: 10.3390/ijms241310783 (PMC10341558; doi:10.3390/ijms241310783)
Supplement: Supplementary file 1 [file ijms-24-10783-s001.zip]

Archive with 1 entries (1 files):
- ijms-2452286-supplementary.pdf
